# Supplementary material for: Sociodemographic and Digital Education Factors Are Associated to General Health, Coping Strategies, and Academic Outcomes of Undergraduate Students during the Post-Pandemic Period
Source: Eur J Investig Health Psychol Educ. 2022 Sep 6;12(9):1334–48. doi: 10.3390/ejihpe12090093 (PMC9498009; doi:10.3390/ejihpe12090093)
Supplement: Supplementary file 1 [file ejihpe-12-00093-s001.zip]

Archive with 1 entries (1 files):
- ejihpe-1853555-supplementary.pdf
